# Supplementary material for: Bacterial-Derived Immunomodulators as a Preventive Strategy for Viral Respiratory Tract Infections and Associated Wheezing or Asthma in Children: A Targeted Narrative Review
Source: Children (Basel). 2026 May 26;13(6):737. doi: 10.3390/children13060737 (PMC13297428; doi:10.3390/children13060737)
Supplement: Supplementary file 1 [file children-13-00737-s001.zip]

Archive with 1 entries (1 files):
- children-4298780-supplementary.pdf
